# Supplementary material for: Four New Benzoylamide Derivatives Isolated from the Seeds of Lepidium apetalum Willd. and Ameliorated LPS-Induced NRK52e Cells via Nrf2/Keap1 Pathway
Source: Molecules. 2022 Jan 22;27(3):722. doi: 10.3390/molecules27030722 (PMC8840667; doi:10.3390/molecules27030722)
Supplement: Supplementary file 1 [file molecules-27-00722-s001.zip]

Archive with 1 entries (1 files):
- molecules-1570830-supplementary.pdf
